# Supplementary material for: A Prospective Observational Study on Multiplate®-, ROTEM®- and Thrombin Generation Examinations Before and Early After Implantation of a Left Ventricular Assist Device (LVAD)
Source: Front Med (Lausanne). 2022 Feb 25;9:760816. doi: 10.3389/fmed.2022.760816 (PMC8914262; doi:10.3389/fmed.2022.760816)
Supplement: Supplementary file 1 [file Table_1.xlsx]

## Sheet: Blatt1
	Supplemental Table 1: Causes of death (n=7) and time to death (days)
	Stroke (after 86 days)
	Intracranial bleeding (after 236 days)
	Liver failure (after 39 days)
	MOF (after 175 days)
	Sepsis (after 229 days)
	Intestinal ischemia after pump thrombosis (after 31 days)
	Hypoxic encephalopathy (therapy terminated) (after 31 days)
	MOF = multi organ failure
